# Supplementary material for: Assessing Fibrosis Progression and Endothelial Dysfunction in SSc-ILD and COPD: An Integrated Biomarker and CT Densitometry Approach
Source: Medicina (Kaunas). 2025 Aug 31;61(9):1572. doi: 10.3390/medicina61091572 (PMC12471967; doi:10.3390/medicina61091572)
Supplement: Supplementary file 1 [file medicina-61-01572-s001.zip]

Archive with 3 entries (3 files):
- analysis_code_R.pdf
- Dataset.xlsx
- Spearman_table.pdf
