# Supplementary material for: Assessing Fibrosis Progression and Endothelial Dysfunction in SSc-ILD and COPD: An Integrated Biomarker and CT Densitometry Approach
Source: Medicina (Kaunas). 2025 Aug 31;61(9):1572. doi: 10.3390/medicina61091572 (PMC12471967; doi:10.3390/medicina61091572)
Supplement: Supplementary file 1 [file medicina-61-01572-s001.zip › Dataset.xlsx]

## Sheet: All2
Number	GFR_23	GFR_24	endothelin1_23	endothelin1_24	galectin_23	galectin_24	diagnosis	FVC_23	FVC_24	ACR_23	ACR_24	OFV1_23	OFV1_24	Vol_23	Vol_24	R1_23	R1_24	L1_23	L1_24	R2_23	R2_24	L2_23	L2_24	R3_23	R3_24	L3_23	L3_24	R4_23	R4_24	L4_23	L4_24	R5_23	R5_24	L5_23	L5_24	R6_23	R6_24	L6_23	L6_24
1	104	54.7	11.7529	37.5	30.8	31.2	2	46	48.5	13.1	123.1	58	57	3248	2678	-831	-830	-829	-833	-800	-810	-794	-806	-794	-796	-798	-804	-764	-803	-768	-784	-730	-755	-731	-751	-666	-614	-670	-646
2	98	108.7	24.1439	38.2	17.2	18.9	1	25.2	12.1	1	1	33	34	8340	8015	-912	-918	-910	-911	-916	-913	-927	-924	-921	-915	-921	-913	-924	-927	-903	-920	-940	-938	-935	-933	-932	-937	-938	-934
5	100	78	38.3005	72.4	34.3	35.1	2	59.1	56.2	53.5	1	39	33	6801	7110	-862	-864	-870	-867	-857	-861	-851	-866	-864	-877	-859	-874	-873	-870	-861	-871	-869	-869	-865	-880	-880	-874	-882	-869
7	98.2	57.9	17.9561	57.9	18.7	26.2	2	66.5	59.1	1	1	49	70	4006	3572	-735	-702	-731	-724	-742	-720	-746	-722	-755	-731	-751	-721	-748	-711	-749	-715	-753	-697	-766	-701	-771	-689	-774	-701
9	90.5	93	12.8807	12.2	28	28.4	2	72	70	2	2	57	58	5931	5866	-861	-850	-853	-857	-858	-856	-866	-860	-870	-866	-863	-864	-874	-866	-876	-861	-877	-864	-881	-866	-877	-870	-877	-873
11	77	76.3	41.5973	38.5	22	24.2	2	67	69	1	7	65	87	3789	3829	-760	-761	-763	-760	-770	-771	-762	-773	-767	-766	-770	-763	-781	-780	-783	-774	-785	-780	-785	-783	-783	-779	-783	-781
12	84	88	50.9058	48.3	28	17.1	2	91.7	87	1	1	86	84	3147	4088	-866	-867	-867	-874	-864	-866	-862	-864	-859	-870	-855	-873	-859	-855	-861	-864	-854	-860	-862	-854	-853	-847	-849	-840
13	117	118	16.0387	95.5	29.7	26.1	2	105.9	87.5	2	5	101	88	4628	4642	-820	-822	-824	-819	-835	-824	-831	-831	-790	-789	-784	-791	-770	-767	-764	-755	-744	-751	-736	-740	-740	-733	-736	-740
14	105.6	106.1	128.921	173.2	22.5	14.2	2	91.3	100.7	3	1	77	76	3687	3490	-783	-785	-778	-783	-775	-777	-788	-779	-788	-780	-793	-785	-799	-790	-795	-796	-801	-807	-806	-804	-803	-806	-806	-807
15	99	78	16.8282	72.1	21.3	18	2	80	86	8	2	87	110	2312	1918	-727	-713	-730	-721	-729	-718	-732	-714	-733	-708	-728	-711	-735	-703	-725	-700	-740	-702	-738	-699	-737	-694	-740	-688
16	120	115	34.422	32.5	22.8	24.2	2	79	82	7	3	86	80	3149	2738	-825	-830	-827	-824	-832	-827	-829	-830	-829	-824	-824	-825	-833	-829	-839	-833	-831	-837	-840	-834	-837	-839	-841	-836
19	91	84	50.9058	55.5	20.2	19	2	79.3	84.3	2.6	11.1	79	88	5009	4860	-866	-870	-859	-865	-859	-861	-860	-857	-877	-871	-872	-870	-869	-873	-873	-869	-882	-878	-879	-880	-880	-882	-884	-882
20	99	92.6	38.8823	34.6	22.4	16.1	2	95.1	101.8	1	2.8	84	89	3593	3602	-830	-827	-823	-830	-828	-822	-831	-823	-847	-824	-837	-830	-847	-837	-831	-840	-840	-844	-837	-846	-835	-841	-844	-837
21	79	74	28.0224	40.2	14.2	11.7	2	134.3	120	1	1	129	128	4139	4684	-799	-800	-802	-804	-797	-800	-805	-802	-809	-804	-807	-812	-815	-810	-820	-819	-823	-821	-821	-820	-833	-824	-836	-837
22	122	117	40.0459	42.1	21	22.4	2	80	82	7	8	73	76	3217	3289	-788	-790	-790	-791	-785	-789	-793	-792	-797	-795	-795	-794	-803	-799	-808	-805	-813	-811	-810	-816	-819	-817	-823	-819
24	81	117	15.8132	19.4	18.7	16.9	2	82	80	2	4	21	29	3164	3077	-669	-670	-674	-676	-679	-677	-674	-679	-688	-673	-700	-695	-699	-708	-705	-707	-688	-701	-705	-703	-704	-711	-712	-705
25	82.8	89.2	16.941	63.5	13.6	12.7	1	47.7	35.1	2	3.6	48	43	4874	5612	-815	-810	-808	-813	-803	-812	-808	-807	-812	-811	-815	-819	-830	-824	-829	-830	-803	-815	-821	-822	-833	-833	-826	-831
26	74.17	77	16.5463	43.8	11.5	12.6	1	71.9	70.3	1	1	43	41	7353	7379	-920	-921	-912	-918	-915	-914	-921	-920	-916	-919	-924	-917	-926	-916	-918	-922	-925	-923	-919	-917	-917	-916	-921	-922
27	110.8	107.2	16.5463	46.7	17.3	17.7	2	65.5	64.6	1	10.4	63	72	3681	3681	-795	-795	-792	-792	-790	-790	-798	-798	-802	-802	-800	-800	-808	-808	-813	-813	-818	-818	-815	-815	-826	-826	-829	-829
28	95	82.9	17.8433	17.1	15.6	15.1	2	101.1	112.6	1	1	115	117	4395	4255	-856	-860	-862	-867	-863	-870	-874	-880	-865	-884	-881	-879	-859	-870	-877	-871	-872	-866	-869	-873	-887	-874	-879	-870
31	102.18	77.4	15.8695	47.4	29.4	15.9	1	98.8	84.7	1	2.2	63	57	8335	7302	-830	-832	-837	-833	-840	-837	-840	-835	-836	-840	-831	-839	-833	-835	-836	-829	-827	-834	-830	-833	-834	-831	-835	-830
32	107	91	37.9127	29.8	20.7	15.8	1	68.3	43.3	1	1	27	26	7327	7130	-877	-911	-874	-915	-888	-917	-879	-916	-882	-923	-889	-924	-912	-923	-905	-927	-904	-932	-910	-933	-905	-941	-906	-945
34	87	92.4	16.4335	46.5	19.7	29.2	2	75.8	71	1	13.4	86	81	3314	3754	-744	-731	-801	-819	-702	-689	-944	-769	-677	-648	-740	-723	-589	-564	-719	-709	-658	-629	-644	-633	-601	-581	-637	-674
35	107.7	106	35.5855	50.4	18.1	8.5	1	72	74	1	13	86	88	6918	6989	-900	-897	-895	-896	-899	-901	-903	-904	-905	-907	-912	-910	-903	-911	-917	-915	-917	-919	-905	-917	-930	-928	-937	-934
36	126.7	95.1	15.2492	46.5	11.3	16.5	2	50.3	36	5.4	4.4	49	36	2253	2255	-750	-776	-751	-735	-744	-740	-749	-744	-755	-749	-766	-771	-762	-759	-770	-766	-774	-770	-775	-769	-766	-771	-779	-778
37	96.96	85	28.2163	32.5	24.7	25.3	1	21	0	13.1	21.7	22	24	7428	6676	-900	-899	-912	-906	-914	-911	-942	-937	-932	-935	-927	-930	-917	-925	-933	-929	-944	-940	-941	-948	-929	-945	-930	-940
38	103	106.2	17.6741	26.1	12	11	1	46.2	31	1	1	26	14	7034	7178	-950	-966	-946	-960	-950	-959	-954	-950	-953	-954	-950	-955	-947	-953	-964	-958	-963	-960	-943	-966	-949	-961	-955	-963
39	64	78.4	17.0538	49.2	16.3	27.6	2	78	82	2	4	86	64	2451	2528	-767	-780	-783	-785	-776	-780	-772	-776	-776	-772	-789	-781	-802	-773	-792	-778	-777	-780	-780	-781	-803	-804	-805	-803
40	71	69.5	16.4335	28.1	15.8	17.2	2	72.3	72.8	1	3.4	78	81	2478	2814	-748	-756	-739	-744	-740	-744	-759	-749	-752	-750	-763	-759	-755	-760	-765	-763	-783	-778	-777	-787	-783	-776	-789	-790
41	71.2	72	5.9822	6.5	12.8	13.9	1	55.1	49.2	183.6	123.7	47	35	5783	6059	-829	-829	-820	-822	-818	-820	-833	-827	-827	-826	-844	-833	-836	-834	-851	-840	-838	-844	-832	-833	-841	-837	-844	-839
42	108.88	110.6	12.2604	56.9	11.5	14.8	1	90.3	97.7	1	1	34	33	6405	6241	-888	-896	-901	-897	-893	-904	-902	-906	-900	-913	-911	-917	-918	-913	-915	-919	-919	-922	-923	-924	-931	-933	-921	-931
43	91.21	76.6	17.3358	141.8	15.01	17.5	1	107.9	97.7	1	5.3	67	33	5663	5122	-901	-905	-912	-908	-893	-899	-904	-900	-912	-904	-891	-906	-910	-911	-915	-913	-911	-914	-930	-919	-921	-911	-919	-916
46	99.17	93.5	16.659	58.8	23.1	27.8	1	110.8	117.6	4	4.1	86	91	5107	4291	-873	-855	-871	-871	-876	-874	-877	-874	-891	-887	-859	-865	-870	-870	-879	-879	-849	-854	-847	-859	-840	-844	-839	-840
47	98.35	86.5	16.4899	21.2	15.5	23	1	94.4	127.7	6.5	3.3	56	84	8579	9298	-820	-836	-817	-824	-814	-821	-819	-822	-829	-820	-823	-819	-840	-827	-845	-834	-833	-839	-838	-834	-841	-833	-846	-837
48	93	85.9	55.3661	115.1	25.7	28.3	1	66.7	72	1	1	54	40	3192	3106	-800	-811	-799	-807	-812	-806	-804	-807	-811	-810	-817	-811	-822	-817	-813	-820	-830	-826	-828	-822	-825	-828	-827	-829
49	75	66	9.046	20.4	9.7	12.2	1	65	69.1	6.9	74	36	38	8369	8266	-877	-879	-863	-872	-869	-876	-864	-869	-901	-889	-894	-894	-893	-890	-904	-897	-908	-905	-900	-903	-906	-907	-898	-902
50	95.5	96.3	12.4296	26.5	18.3	16.1	1	45.8	50	5.3	1	44	30	6592	6492	-890	-895	-880	-884	-867	-876	-871	-876	-876	-873	-869	-879	-874	-880	-877	-883	-880	-881	-890	-886	-892	-888	-894	-890
51	100	100	20.6532	80.7	13.4	15.8	1	68	48	1	1	28	21	6848	6588	-878	-874	-868	-865	-875	-874	-872	-869	-890	-888	-873	-884	-879	-881	-890	-899	-894	-903	-890	-904	-900	-903	-897	-899
52	114	112	17.8997	19.4	10.5	14.2	1	67	64	4	2	42	48	6536	7133	-871	-880	-865	-876	-877	-877	-873	-873	-869	-870	-880	-879	-891	-884	-886	-892	-881	-879	-882	-886	-893	-894	-889	-892
56	95	91.4	19.6663	50.4	15.1	14.7	1	60.8	73.8	3.5	1	41	71	7014	6930	-840	-836	-835	-835	-844	-840	-848	-848	-860	-855	-863	-859	-856	-853	-863	-851	-849	-853	-853	-855	-858	-852	-859	-860
58	102.8	66	46.6394	35.5	16.6	16.1	1	63.8	45.7	14.3	19.8	48	49	6054	6007	-833	-830	-839	-835	-837	-837	-835	-830	-844	-839	-859	-851	-856	-855	-866	-857	-863	-870	-865	-874	-870	-879	-869	-877
59	74	98.5	24.1439	16	14.9	11.3	1	29	49	1	3.7	20	24	9352	9416	-912	-910	-915	-914	-915	-916	-912	-911	-922	-919	-919	-920	-933	-927	-937	-933	-936	-935	-939	-937	-940	-939	-944	-947
61	108	101.6	15.9823	19.1	14	17.1	1	35	34	3	1	16	18	7031	7228	-860	-866	-871	-867	-864	-862	-866	-871	-862	-877	-870	-876	-877	-879	-878	-880	-890	-889	-884	-887	-883	-881	-868	-886
62	94	90	46.0576	45.6	21.4	21.4	1	119.5	53.8	1	2.1	111	48	4135	3348	-681	-677	-683	-679	-679	-679	-712	-704	-701	-692	-696	-689	-701	-689	-703	-714	-699	-705	-694	-703	-702	-710	-699	-700
63	85	85	38.6884	32.8	15.3	11.6	1	74.4	76	1	3.7	26	24	8759	8742	-879	-912	-883	-910	-881	-907	-889	-909	-895	-908	-901	-900	-912	-911	-900	-915	-905	-899	-907	-903	-914.4	-914	-918	-915
64	110	104	26.2771	43.8	9.1	11.5	1	78	74	1	6.2	56	58	8793	7803	-900	-907	-904	-911	-907	-911	-904	-915	-909	-917	-915	-913	-924	-924	-914	-922	-934	-928	-936	-930	-940	-943	-944	-940
65	106	102	24.1439	27.3	13.7	16.4	2	82	80	11	12	45	42	3980	3761	-812	-810	-820	-813	-836	-831	-840	-822	-864	-836	-860	-837	-880	-846	-872	-855	-879	-867	-886	-866	-890	-869	-895	-880
66	109	102	17.5613	22.1	20	28.6	2	78	84	10	8	71	75	2786	2604	-750	-759	-763	-766	-756	-760	-751	-758	-763	-766	-759	-763	-780	-778	-776	-781	-771	-776	-773	-775	-788	-781	-789	-786
67	101.52	96	18.7139	41.9	16.9	17.3	1	102.1	83.4	2.7	4.3	53	58	9101	8544	-900	-899	-903	-897	-916	-905	-922	-916	-934	-930	-922	-924	-937	-933	-936	-937	-933	-930	-937	-935	-924	-929	-924	-928
68	126	105	33.4524	29.1	7.1	18.2	2	102	94	4	5	84	77	3364	3208	-794	-800	-799	-803	-801	-805	-804	-801	-796	-798	-810	-804	-813	-807	-814	-811	-810	-813	-804	-809	-826	-816	-824	-820
69	96.29	83.1	36.5552	37.4	21.3	28.2	1	91.5	89.3	1	15.8	70	68	5391	5837	-803	-805	-804	-807	-803	-810	-807	-814	-811	-813	-810	-811	-820	-819	-823	-820	-834	-827	-833	-822	-840	-834	-841	-835
71	112.1	102	20.6532	78.2	15.2	18.4	1	56	52	4	5	21	24	7036	7220	-900	-904	-905	-911	-910	-915	-911	-908	-920	-913	-915	-927	-924	-922	-918	-925	-912	-920	-924	-924	-923	-925	-938	-928
73	72.42	75	17.6177	18.1	26.8	14.3	1	80.1	56.4	1	1	50	45	6328	5767	-851	-858	-852	-855	-848	-850	-856	-855	-860	-857	-858	-856	-866	-860	-871	-866	-876	-870	-873	-877	-884	-879	-887	-882
74	76	78	14.5725	43.8	24.6	21.8	1	111.3	117.2	5.8	5.5	40	44	6287	6433	-908	-912	-910	-914	-906	-908	-912	-911	-917	-915	-915	-907	-923	-918	-928	-930	-933	-931	-930	-935	-941	-937	-944	-940
76	87	95.3	13.2482	16	15.4	15	1	64.8	49.5	4.3	13.1	31	29	8345	11236	-928	-925	-930	-927	-925	-928	-933	-930	-937	-934	-935	-933	-944	-940	-946	-945	-953	-948	-950	-950	-961	-956	-964	-966
77	92	83.1	17.6741	17.3	16.4	16.1	1	58	55.7	1	1	35	39	7591	7439	-942	-950	-944	-951	-939	-944	-947	-943	-951	-948	-949	-953	-957	-952	-962	-958	-967	-960	-964	-966	-970	-970	-973	-970
78	65	68	16.1515	28.2	12.7	20.8	1	68	64	1	1	61	68	5880	5726	-846	-850	-848	-853	-843	-850	-851	-849	-855	-860	-853	-866	-865	-860	-867	-866	-871	-875	-868	-871	-879	-869	-882	-879
80	41.48	75	22.5925	75.1	36.1	20.5	1	88.4	82.9	8.2	1	78	84	3238	3741	-798	-811	-800	-812	-795	-804	-803	-803	-809	-814	-808	-800	-813	-811	-818	-817	-823	-813	-820	-827	-831	-829	-834	-830
81	84.84	66	13.2755	25	16.8	26.3	1	106.8	136.6	6.6	22.9	83	100	3695	3651	-833	-837	-835	-833	-834	-836	-836	-839	-842	-833	-840	-837	-848	-841	-853	-849	-858	-855	-855	-850	-866	-851	-869	-856
82	91.37	76	20.0714	61.1	11.9	11.7	1	71.2	45.8	3.9	1	49	35	5324	5453	-865	-867	-870	-869	-838	-846	-857	-851	-851	-856	-844	-850	-856	-860	-839	-847	-845	-843	-842	-838	-831	-836	-830	-829
83	91.78	76	34.422	32.1	13.8	15.7	1	88	89.2	3.4	4.1	78	72	7140	7558	-859	-866	-861	-864	-856	-860	-864	-860	-868	-859	-866	-870	-874	-873	-879	-877	-884	-880	-882	-889	-892	-886	-895	-890
84	110.37	109	79.7763	84.5	18.4	16.1	1	59.7	39.6	19.6	20.9	50	30	5974	5649	-885	-880	-874	-881	-876	-880	-857	-867	-864	-861	-871	-869	-880	-874	-876	-873	-880	-879	-882	-880	-879	-882	-875	-876
85	109	102	46.6394	37.6	15.8	18.4	1	56	54	5	1	39	37	7245	7226	-882	-890	-883	-891	-878	-888	-840	-869	-890	-874	-888	-876	-896	-870	-901	-883	-906	-880	-903	-886	-914	-907	-917	-912
86	94	94	17.7869	62.2	21.2	22	1	46.6	40.4	5.2	1	31	28	6655	6315	-880	-876	-899	-874	-899	-907	-881	-892	-899	-893	-899	-899	-906	-914	-904	-912	-908	-901	-900	-911	-905	-907	-910	-916
87	60	53	16.4335	32.2	14.2	28.4	2	100	102	5	2	83	85	2346	2137	-839	-840	-841	-833	-827	-830	-826	-829	-822	-822	-823	-827	-817	-826	-810	-815	-809	-816	-811	-810	-811	-809	-807	-806
88	78.15	73	24.1439	47.6	12.1	12.7	1	85.2	119.2	3.5	2.9	76	95	6969	7185	-855	-860	-869	-864	-864	-860	-865	-863	-852	-860	-860	-855	-836	-843	-869	-858	-834	-839	-845	-847	-844	-850	-870	-864
89	110.8	108.9	64.785	84.6	9.3	20.2	1	72	74	1	4.3	42	48	7542	7324	-898	-900	-895	-903	-900	-897	-904	-899	-909	-912	-907	-906	-911	-913	-915	-914	-922	-920	-917	-921	-933	-923	-931	-927
91	95	75	35.55	81.8	80.2	93.6	2	46.6	36	16.8	13.3	44	34	3565	3086	-707	-711	-729	-717	-534	-553	-518	-524	-550	-537	-580	-866	-374	-388	-339	-349	-831	-811	-682	-695	-590	-600	-577	-593
92	77	66	33.587	40.7	21.1	18.7	1	65.5	70.2	2.9	1	29	39	5307	5007	-878	-880	-880	-879	-875	-874	-883	-879	-887	-879	-885	-880	-893	-888	-898	-890	-903	-899	-900	-901	-911	-907	-914	-913
93	104	101	41.06	40.8	15.1	12.9	1	88.1	43.3	58.7	31.2	32	33	6709	6663	-910	-908	-904	-906	-912	-909	-908	-907	-911	-910	-920	-911	-917	-916	-913	-917	-927	-911	-923	-916	-924	-920	-926	-918
94	81	79	53.548	58.4	11.6	27.1	2	80	85	7	5	97	86	4192	3883	-820	-824	-811	-815	-815	-817	-803	-810	-821	-817	-811	-813	-817	-811	-806	-810	-830	-822	-824	-820	-822	-816	-820	-817
95	99.8	74.5	49.14	63.7	22.9	21.9	1	72.1	60.8	1	5.2	33	37	6079	5218	-789	-777	-751	-755	-855	-866	-886	-879	-831	-829	-841	-844	-883	-872	-849	-839	-870	-865	-834	-836	-829	-834	-840	-838
97	76	79	43.777	45.2	20.4	17.2	1	69.7	72	1	4.9	33	35	10238	10214	-939	-940	-928	-930	-925	-933	-927	-930	-915	-917	-911	-911	-890	-891	-893	-888	-860	-874	-856	-849	-840	-845	-843	-847
98	86	75	32.75	50.4	14.3	16.2	1	95.6	66.1	2.7	1.7	36	45	7692	7442	-901	-895	-905	-897	-911	-908	-908	-912	-915	-911	-913	-913	-924	-915	-927	-917	-930	-922	-934	-923	-937	-927	-945	-934
99	100.9	93	53.21	69.4	17.9	16.7	1	83.7	74	4	4.5	60	57	6651	6082	-855	-860	-857	-863	-851	-859	-859	-855	-863	-860	-861	-857	-869	-865	-874	-866	-879	-876	-876	-849	-887	-886	-890	-887
100	81	87	50.026	59.3	16.4	15.6	1	91.4	80.8	1	1	65	83	5866	5634	-879	-882	-880	-884	-866	-870	-864	-869	-860	-862	-864	-866	-870	-870	-860	-865	-856	-860	-852	-859	-846	-855	-850	-854
102	106.12	108	57.038	82.2	12.8	12.8	1	65.8	52	4.3	19.9	29	26	9755	9320	-867	-865	-869	-870	-866	-864	-870	-866	-876	-869	-874	-874	-882	-876	-887	-877	-892	-880	-889	-889	-900	-896	-903	-903
105	57.2	58.3	62.218	67.3	11.3	12.4	2	78	80	7	2	66	65	3061	2562	-816	-788	-812	-776	-764	-759	-729	-751	-706	-733	-760	-731	-730	-715	-711	-721	-700	-706	-699	-688	-648	-670	-650	-649
106	112	108	19.153	35.1	22.2	28.9	2	77	68	2	2	47	47	2553	1984	-810	-808	-761	-670	-812	-762	-741	-643	-782	-740	-756	-723	-740	-734	-762	-744	-764	-718	-700	-689	-730	-730	-690	-643
107	107.1	101	46.469	42.6	16.9	18.4	2	75	80	3	4	70	75	2584	1982	-762	-769	-750	-760	-766	-764	-761	-759	-755	-745	-763	-752	-749	-736	-760	-737	-741	-735	-744	-733	-739	-734	-745	-739
108	77	77.3	50.91	61	16	14.6	1	34.1	41.2	2.8	2.6	23	28	8052	7628	-912	-911	-914	-913	-909	-909	-917	-917	-921	-919	-920	-922	-925	-923	-932	-928	-937	-933	-934	-935	-945	-940	-948	-944
109	110.1	92	84.867	72.4	8.2	9.4	2	55	58	12	11	80	75	3123	3247	-809	-815	-786	-799	-815	-911	-810	-816	-799	-806	-805	-810	-750	-749	-761	-755	-740	-744	-728	-736	-706	-721	-699	-720
114	94.7	97.6	25.106	36.1	19.9	15.2	2	95.9	90	3.6	12.1	96	93	3509	2994	-821	-819	-820	-822	-824	-826	-836	-827	-827	-833	-816	-831	-822	-824	-820	-830	-819	-833	-830	-826	-834	-830	-830	-834
115	93.7	92.4	85.688	63.7	18.9	6.6	2	114.3	114.7	1	4.1	90	98	4410	3966	-865	-870	-870	-869	-866	-862	-859	-860	-864	-877	-877	-870	-873	-876	-860	-870	-864	-869	-866	-865	-865	-861	-870	-860
116	104	98.2	36.476	49.3	16	22.8	1	68	70	4	1	50	52	6698	6984	-918	-920	-920	-917	-932	-926	-927	-923	-935	-927	-919	-930	-940	-935	-946	-938	-937	-934	-947	-933	-944	-938	-960	-946
117	62	59	85.582	95	20.3	18.3	1	105.5	105	3.5	1	84	86	5025	4699	-857	-860	-859	-864	-854	-866	-862	-861	-866	-859	-864	-863	-872	-867	-877	-880	-882	-874	-879	-877	-889	-885	-892	-889
118	74.5	77.8	29.916	29.1	23.9	23.8	2	83.2	83.6	7.5	9.5	75	87	4146	2326	-654	-655	-655	-654	-651	-648	-655	-655	-663	-663	-661	-670	-669	-678	-674	-663	-679	-663	-676	-671	-687	-680	-690	-688
119	71.6	68.7	63.07	85.8	22.7	22.4	2	76	78.9	1	1	70	75	2924	2821	-848	-845	-850	-846	-840	-844	-836	-840	-830	-841	-827	-833	-822	-830	-810	-804	-790	-791	-770	-766	-723	-733	-730	-727
120	77	70	41.969	66.6	22.4	24	2	72	79.5	1	1	83	88	3150	1731	-820	-816	-830	-824	-818	-815	-800	-804	-808	-806	-810	-805	-750	-754	-744	-850	-730	-843	-737	-739	-706	-705	-712	-718
121	98	92	77.423	64.7	20.6	27.4	2	72	78	11	12	61	68	2451	2528	-767	-780	-783	-785	-776	-780	-772	-776	-776	-772	-789	-781	-802	-773	-792	-778	-777	-780	-780	-781	-803	-804	-805	-803
122	89	83.2	54.424	52.8	17.8	16.6	1	46.8	26	39.3	27.7	45	26	6052	7101	-843	-850	-840	-849	-855	-853	-850	-847	-837	-840	-860	-856	-857	-855	-840	-839	-849	-840	-841	-828	-840	-851	-843	-846
123	88.7	69.5	50.91	53.1	14.3	9.2	1	79	78	1	6	33	33	7939	8652	-862	-870	-856	-866	-860	-860	-870	-867	-866	-865	-857	-855	-867	-862	-881	-879	-876	-866	-907	-889	-899	-894	-904	-896
124	98	95	52.671	49.1	15.8	11.9	1	107.2	126.6	2.3	5	100	116	5272	4667	-795	-801	-797	-802	-793	-795	-799	-796	-804	-806	-802	-804	-810	-808	-815	-812	-820	-811	-817	-817	-828	-824	-831	-826
125	97	108.6	112.247	148.3	8	7.4	2	46.3	40.9	46.6	63.2	50	43	2704	2613	-769	-770	-747	-760	-752	-754	-764	-760	-708	-711	-718	-713	-689	-695	-671	-675	-654	-654	-697	-701	-702	-704	-689	-691
126	94	105	50.91	51.9	35.9	33.6	2	100	97.1	8.1	6.9	102	105	2426	2477	-757	-760	-760	-761	-783	-779	-761	-770	-752	-762	-749	-754	-739	-745	-720	-736	-733	-728	-718	-720	-720	-714	-729	-716
127	83	98.9	49.14	47.1	13.1	10.8	1	121.5	108.2	6.4	3.9	88	91	5939	7717	-860	-862	-866	-864	-870	-869	-864	-867	-863	-866	-871	-864	-875	-879	-870	-877	-879	-879	-869	-880	-874	-876	-876	-877
128	72	74	43.777	70.4	19.7	22.8	2	87	88.1	2.8	1	82	88	3967	3835	-875	-878	-874	-876	-860	-864	-870	-869	-869	-873	-870	-873	-880	-880	-876	-879	-871	-876	-884	-881	-873	-883	-877	-880
130	92	110.4	76.59	34.6	26.3	14	2	92	67.6	1	1	88	80	4101	2465	-854	-860	-861	-864	-859	-860	-847	-857	-865	-866	-859	-861	-861	-858	-873	-867	-870	-871	-873	-873	-874	-875	-869	-869
131	93	58.5	65.638	69.6	18.3	17	2	54	52	1	1	30	32	4932	5228	-911	-915	-915	-916	-899	-904	-899	-903	-905	-905	-909	-907	-911	-915	-913	-916	-916	-911	-912	-917	-918	-922	-919	-925
133	110	109.2	183.863	85.4	9.7	11.5	2	95	133.2	14	1	85	119	4210	2557	-847	-850	-851	-853	-840	-847	-843	-843	-840	-841	-839	-844	-827	-827	-825	-823	-811	-810	-810	-810	-804	-800	-803	-803
134	124	121.6	46.469	40.9	23.8	19.8	2	30	55.4	32.7	7.7	34	64	2127	2636	-650	-660	-660	-659	-659	-654	-652	-655	-647	-649	-642	-644	-638	-640	-640	-633	-627	-622	-620	-625	-617	-619	-610	-611
135	100	91.3	65.638	124.7	36.3	42	2	31	41.4	1	5.3	38	0	3452	3381	-676	-664	-657	-645	-643	-638	-647	-633	-640	-637	-638	-620	-622	-610	-612	-607	-554	-550	-532	-543	-464	-439	-425	-417
137	98	102.6	116.977	116.6	17.3	21.9	2	65.8	65.7	1	7.4	0	73	2351	2157	-706	-687	-657	-608	-746	-715	-620	-695	-669	-613	-704	-608	-694	-539	-680	-535	-650	-515	-664	-498	-639	-468	-611	-447
139	95	116.8	58.772	85.4	21.3	26.9	2	53	69.9	1	1	61	78	1606	1583	-775	-769	-770	-764	-783	-759	-785	-763	-760	-749	-758	-778	-760	-760	-751	-761	-753	-753	-740	-729	-744	-723	-742	-724
140	117.8	126.6	21.163	37.1	18.1	20.2	2	67	68	5.7	3.9	74	70	3624	3447	-840	-837	-845	-839	-841	-833	-839	-836	-837	-840	-844	-844	-834	-836	-832	-830	-819	-827	-824	-822	-825	-820	-816	-819
142	99.1	98.6	53.548	51.5	17.9	14.4	1	54.6	49.3	1	1	42	42	6799	6629	-851	-853	-857	-856	-885	-879	-901	-888	-879	-882	-907	-904	-890	-903	-901	-905	-906	-907	-901	-903	-899	-905	-900	-901
143	99.6	110.1	50.91	54	43.7	33.5	2	56.8	54.5	24.4	14.8	62	59	2253	2550	-566	-565	-567	-567	-567	-566	-548	-558	-551	-556	-541	-550	-537	-541	-536	-533	-528	-537	-517	-520	-522	-520	-526	-519
144	97.1	72.3	95.463	90.4	22.4	26.9	2	58	60	7	6	58	54	2891	3074	-756	-766	-764	-761	-733	-744	-734	-748	-719	-731	-710	-738	-684	-719	-640	-684	-600	-635	-680	-648	-564	-619	-666	-586
145	90	85.2	43.777	113	9.6	21.9	2	71	66	12.4	1	61	79	4568	4301	-855	-887	-849	-884	-853	-819	-808	-838	-775	-790	-804	-811	-701	-714	-690	-694	-544	-571	-667	-671	-520	-536	-566	-570
147	44	49.4	73.245	77.4	25	25.1	2	92.6	133.7	689.1	242	87	120	4044	3829	-868	-859	-836	-840	-702	-723	-830	-827	-779	-791	-838	-840	-826	-846	-868	-867	-871	-861	-854	-860	-836	-854	-877	-863
148	86	84	39.236	36.1	8.2	8.3	2	80.6	98.4	4	1	61	74	3171	3342	-827	-830	-833	-834	-837	-833	-834	-836	-826	-830	-833	-832	-824	-828	-826	-822	-826	-826	-827	-830	-811	-807	-816	-811
149	89	87	46.469	63.8	25	31.7	2	47.4	46.4	135.4	44.6	60	62	1639	2280	-654	-708	-690	-695	-673	-680	-652	-674	-540	-554	-611	-617	-621	-630	-664	-678	-289	-301	-321	-314	-98	-287	-211	-291
